# Supplementary material for: Enrichment activities in the medical school psychiatry programme – could this be a key to engaging medical students in psychiatry? A study from a high secure forensic psychiatric UK hospital
Source: BMC Psychiatry. 2017 Mar 16;17:83. doi: 10.1186/s12888-017-1236-z (PMC5353898; doi:10.1186/s12888-017-1236-z)
Supplement: Additional file 2: — Study Database: DAT. database containing all study variables. (DAT 42 kb) [file 12888_2017_1236_MOESM2_ESM.dat]

Subjectno	Gender	Age	HT	Ethnicity	Exper1	Exper2	Choice	Fmedschool	Fmenhealth	FPerceptpub	FPerceptprof	Flackevi	FPrognosis	FCareeropp	FOther	ATPb1	ATPb2	ATPb3	ATPb4	ATPb5	ATPb6	ATPb7	ATPb8	ATPb9	ATPb10	ATPb11	ATPb12	ATPb13	ATPb14	ATPb15	ATPb16	ATPb17	ATPb18	ATPb19	ATPb20	ATPb21	ATPb22	ATPb23	ATPb24	ATPb25	ATPb26	ATPb27	ATPb28	ATPb29	ATPb30	ATPa1	ATPa2	ATPa3	ATPa4
1	2	1	2	1	1	2	1	1	2	2	2	2	2	2	2	3	3	3	1	3	4	4	4	4	3	4	3	4	4	4	4	3	4	4	4	5	2	2	4	4	4	4	3	2	3	2	2	4	1
2	1	1	2	1	1	2	3	1	1	2	1	1	1	2	2	3	1	4	3	2	5	5	4	5	3	3	5	4	4	4	4	4	4	5	5	2	4	2	4	4	4	5	4	3	4	4	5	4	3
3	2	2	1	1	1	2	3	1	1	1	2	2	2	2	2	4	4	2	3	3	2	4	4	2	4	4	4	4	4	4	4	4	5	4	4	4	4	2	4	4	4	5	5	5	4	4	4	4	3
4	1	1	2	1	1	2	3	1	2	2	2	1	1	2	2	2	4	4	3	2	5	5	4	4	4	4	3	4	3	2	4	4	5	2	5	2	3	1	3	3	4	5	4	4	4	4	4	5	3
5	2	1		2	1	2	2	1	2	2	2	2	1	2	2	2	4	4	2	4	4	4	4	4	4	2	4	2	4	4	2	4	4	4	4	4	4	2	3	4	4	4	4	4	4	4	4	4	2
6	1	1	2	2	1	2	2	1	2	2	2	2	2	2	2	2	5	5	3	2	5	5	4	5	4	2	5	3	5	5	4	4	5	5	5	5	5	4	5	4	5	5	5	4	5	3	5	5	2
7	1	1	2	1	1	2	3	1	2	21	1	2	1	2	2	5	5	5	4	3	5	5	4	5	4	4	4	3	3	3	4	5	5	4	4	3	5	2	5	4	4	5	4	3	4	5	4	5	3
8	1	1	2	1	1		3	11	1	2	1	2	1	1	2	4	5	5	3	4	4	5	3	4	3	2	4	4	4	3	4	3	5	5	5	4	5	2	4	3	4	5	4	4	4	4	4	4	3
9	2	1	2	1	1	2	2	1	2	2	1	1	1	2	2	5	5	4	3	5	5	5	5	5	4	4	5	2	4	4	4	4	5	5	5	2	5	2	5	4	5	5	5	3	5	5	5	4	3
10	2	1	2	1	1	2	1	1	1	2	2	2	1	2	2	4	4	4	2	2	4	5	4	4	4	2	4	4	4	4	4	4	4	4	4	2	4	2	4	4	4	4	4	2	4	4	4	4	3
11	1	1	2	1	1	1	2	1	2	2	2	2	1	2	2	4	2	4	2	5	5	5	5	4	4	4	4	4	3	4	4	2	5	4	4	1	4	2	5	4	4	4	4	4	2	2	2	4	2
12	1	2	1	2	2	2	1	1	2	1	2	1	2	2	2	2	2	4	2	4	3	4	4	4	4	4	4	4	4	4	2	3	4	4	4	2	4	3	2	4	2	4	4	4	2	2	4	4	2
13	1	1	2	2	1	2	2	1	2	2	2	2	1	2	2	3	2	2	2	3	4	3	4	4	3	4	4	4	3	4	3	4	4	3	4	1	4	1	3	3	4	5	4	2	3	4	2	3	2
14	2	1	2	1	2	2	5	1	1	2	1	2	2	1	2	4	4	4	4	3	4	4	5	3	4	4	4	3	3	4	3	4	4	4	4	4	4	2	4	3	4	4	4	4	4	4	4	3	4
17	2	1		2	2	2	2	2	2	2	2	2	2	2	2	3	3	2	2	3	4	4	3	4	3	2	4	2	4	4	3	4	3	3	3	2	3	2	2	3	2	4	3	4	3	3	3	2	2
18	1	1	2	1	2	2	2	2	2	2	1	1	2	1	2	3	3	3	2	2	3	5	5	4	4	2	4	2	3	2	4	4	5	4	5	2	4	1	3	3	4	4	4	5	3	4	4	2	3
19	1	1	2	4	2	2	3	1	2	2	2	1	1	1	2	4	4	4	3	4	5	5	5	4	3	3	4	4	3	3	4	4	5	4	4	4	5	2	5	4	4	5	5	3	4	5	5	4	3
20	1	1	2	1	2	2	5	2	2	1	2	2	1	1	2	5	5	5	5	4	5	5	4	4	4	5	5	5	4	4	4	5	5	5	5	5	5	2	5	4	4	5	5	5	5	5	5	4	5
21	1	1	2	1	2	2	5	2	1	2	2	2	2	1	1	5	5	4	4	4	5	5	5	5	4	4	5	4	3	3	4	3	5	5	5	5	5	2	4	4	5	5	4	3	5	5	5	4	4
22	1	1	2	2	2	2	2	2	2	2	2	1	1	2	2	3	4	4	2	4	4	4	3	4	4	4	4	2	4	4	3	3	4	4	5	2	3	2	3	4	2	4	4	3	3	3	4	4	2
23	1	1	2	2	2	2	1	2	1	2	1	1	2	1	2	2	4	4	1	4	5	5	5	4	4	4	4	3	4	4	4	2	4	4	5	1	2	2	3	4	4	5	5	5	2	2	4	5	1
24	1	1	2	2	2	2	1	2	2	1	1	1	1	2	2	3	3	4	1	3	3	5	5	3	4	4	2	4	4	2	1	3	3	5	5	1	4	4	4	3	4	5	4	4	2	2	4	5	2
25	2	1	2	1	2	2	1	2	2	1	1	1	2	2	1	2	3	4	1	2	3	5	3	2	3	4	3	3	3	4	2	3	4	3	4	1	3	3	2	3	3	4	4	3	2	2	4	4	1
26	1	1	2	1	2	2	5	2	1	1	2	2	2	1	2	5	4	4	4	4	4	4	4	4	2	2	5	4	4	4	4	5	5	4	4	4	2	1	4	4	4	5	5	5	5	5	5	4	4
27	1	1	2	1	2	2	3	2	2	2	2	2	2	2	2	4	4	3	3	4	5	5	4	4	4	5	5	4	4	4	4	4	4	5	5	4	5	2	4	4	4	5	4	3	4	4	4	2	3
28	2	1	2	1	2	2	5	1	1	2	2	2	2	1	2	5	5	4	5	4	5	5	5	4	3	3	4	4	4	4	4	5	5	4	4	5	4	2	4	4	4	5	5	5	4	5	5	3	4
29	1	1	2	1	2	2	4	2	1	2	2	2	1	1	2	5	4	4	4	4	4	5	3	4	4	5	5	4	3	4	4	5	5	4	4	4	4	2	4	4	4	3	4	4	4	4	4	4	4
30	1	1	2	2	2	2	3	1	1	2	2	2	1	1	2	4	4	5	3	3	5	5	4	4	3	3	5	3	2	4	3	5	5	4	4	5	5	1	3	4	4	4	4	5	4	4	4	5	3
31	2	1	2	2	2	2	3	1	1	2	2	2	1	1	2	4	3	4	3	2	4	4	4	4	3	4	5	4	3	3	3	3	4	4	4	2	2	2	3	3	3	4	4	4	4	4	4	3	3
32	2	1	2	1	2	2	3	1	1	2	2	2	1	1	2	4	4	3	4	4	4	4	5	4	4	3	5	4	4	4	4	4	5	5	4	4	5	3	3	4	3	5	5	5	3	4	4	2	4
33	1	2	1	1	1	2	3	1	2	2	2	2	1	1	1	2	4	4	4	4	4	5	4	3	4	4	3	3	4	4	4	4	4	4	4	2	4	2	4	4	4	4	4	3	4	2	4	4	4
34	2	1		1	1		4	1	2	2	2	2	2	2	2	5	5	5	4	4	5	5	5	2	5	2	5	4	5	5	5	5	5	5	5	4	5	3	5	5	5	5	5	5	5	5	5	5	4
35	1	1	2	1	1	1	2	2	1	1	2	2	1	2	2	4	3	3	2	4	4	5	4	4	4	4	4	4	4	3	3	3	4	4	4	4	4	3	4	4	4	5	4	4	4	2	4	3	2
36	1	2	1	1	1	2	2	1	2	2	2	1	1	2	1	2	4	4	2	3	5	4	5	4	3	1	5	2	3	4	4	3	4	4	5	1	5	1	4	3	4	5	3	4	4	2	4	4	2
37	1	2	1	1	1	2	2	1	2	2	2	2	2	2	1	2	4	4	2	4	4	4	4	2	2	4	4	3	2	4	3	4	2	4	5	1	3	1	3	3	3	4	3	3	3	3	5	4	2
38	1	2	1	2	1	2	5	1	2	2	2	1	2	1	1	4	4	5	4	5	5	5	5	3	3	1	5	2	3	3	3	3	5	4	5	5	1	3	3	4	3	5	5	5	3	4	4	4	4
39	2	2	1	1	1	1	3	1	1	2	1	2	2	2	2	2	2	2	3	2	3	4	4	2	4	3	4	4	4	4	4	4	4	4	4	1	3	1	3	3	2	4	3	4	3	2	2	3	2
40	2	1		4	1	2	2	1	2	2	2	2	1	2	2	2	2	3	2	3	3	4	3	3	4	3	3	3	3	2	3	3	4	3	4	1	3	1	3	3	3	5	3	2	3	3	3	2	2
41	2	1	2	1	1	2	3	1	2	1	1	1	1	1	1	5	4	4	3	4	4	5	4	3	4	3	4	2	3	4	4	3	4	3	4	3	4	3	3	4	4	4	4	4	3	4	4	3	4
42	2	1	2	3	1	2	1	2	1	1	1	1	1	2	2	2	2	3	1	2	4	4	4	4	3	2	4	2	4	2	4	3	5	2	4	2	2	1	4	4	2	5	4	5	2	2	4	3	2
43	2	1	2	3	1	1	2	1	2	2	2	1	1	2	2	2	4	4	2	4	3	4	4	2	3	4	4	3	4	3	3	4	4	4	4	2	4	2	3	4	3	3	2	4	2	1	4	2	2
44	2	1	2	3	1	2	1	2	2	2	2	2	2	1	2	3	4	4	2	4	4	5	5	3	4	3	3	2	3	4	4	4	3	4	4	4	4	1	3	3	2	5	4	3	4	3	4	4	2
45	1	1	2	1	1	2	2	1	2	2	1	1	2	2	2	2	2	4	2	3	4	4	4	4	4	2	4	2	4	4	4	4	4	2	4	2	4	2	2	4	4	5	4	4	2	2	4	2	2
46	1	1	1	1	1	2	1	1	2	2	2	2	1	2	2	2	1	5	1	4	5	5	3	4	2	2	5	4	4	5	5	4	4	4	5	1	5	1	4	4	4	5	5	2	4	2	2	4	3
47	2	1	2	2	1	2	2	1	2	2	2	2	2	2	2	4	4	3	3	3	4	4	4	2	3	3	4	4	4	4	4	3	5	4	4	2	4	3	4	4	4	4	4	4	4	4	4	4	3
48	2	1	2	1	1	2	2	1	2	2	2	2	1	2	2	4	4	4	3	4	4	5	4	4	4	3	4	4	3	4	4	4	3	5	4	2	4	3	4	4	4	4	4	3	4	4	5	4	3
49	2	1	2	2	1	2	3	1	2	1	1	2	1	1	2	4	4	4	3	4	5	5	4	4	2	2	4	2	4	5	3	5	5	4	5	2	4	4	3	4	2	5	5	4	3	4	4	4	4
50	2	1	2	1	1		3	1	2	2	1	2	1	2	2	3	2	2	2	4	4	4	4	4	4	4	4	3	2	3	3	2	4	4	4	2	4	2	4	3	2	5	4	4	4	4	4	4	3
51	1	2	1	1	1	2	4	1	1	1	2	2	1	2	2	5	5	5	4	4	5	5	5	3	3	3	5	4	4	3	3	4	5	5	4	5	5	3	4	3	5	5	5	3	4	5	5	4	4
52	2	1	2	3	1	2	3	1	2	2	2	2	2	2	2	4	2	2	3	4	4	4	4	3	4	4	5	4	4	3	3	5	4	3	5	4	4	3	4	4	2	5	5	4	4	4	4	2	3
53	1	1	2	1	1	2	4	1	2	1	1	2	2	2	1	5	4	3	4	3	5	5	4	4	3	3	5	4	2	4	4	3	4	4	4	4	5	2	4	3	4	4	4	4	4	4	3	3	3
54	1	1	1	1	1	2	4	1	2	1	1	2	2	2	2	5	4	3	4	3	5	5	5	4	4	1	5	4	3	5	3	5	5	5	5	5	4	3	3	4	4	5	5	4	4	5	5	5	4
55	2	1	2	3	1	2	3	1	1	2	1	2	2	1	2	4	5	3	3	4	4	4	4	4	3	4	5	4	4	4	3	1	5	5	4	4	5	4	4	4	5	5	4	4	5	5	5	4	3
56	1	1	2	2	1	2	2	1	2	2	2	2	2	2	2	2	4	4	3	3	4	4	4	3	4	2	4	2	3	3	3	4	4	4	4	2	4	2	3	3	3	4	4	3	4	4	4	5	3
57	2	1		3	1		3	1	1	2	2	2	1	2	1	5	4	2	3	3	4	5	4	3	4	4	4	4	4	4	4	4	5	4	4	3	4	2	4	3	4	5	5	4	4	5	4	3	4
58	1	1	2	3	1	2	3	1	2	2	2	2	2	1	2	5	5	3	3	4	3	5	4	4	4	4	5	4	4	4	2	3	4	5	4	5	3	3	4	4	3	5	4	4	4	5	5	4	3
59	2	1	1	2	1		4	1	2	1	1	1	1	1	2	5	5	4	4	4	4	5	4	5	5	5	5	4	3	3	4	4	4	4	4	4	4	4	3	4	4	5	4	3	4	5	4	5	4
60	2	1	2	2	1	2	5	1	2	2	2	2	2	2	1	4	5	5	5	5	5	5	5	5	5	2	5	3	4	4	3	4	5	4	5	5	4	5	4	4	5	5	5	5	5	3	5	4	5
61	2	1	1	1	1	2	2	1	2	2	2	2	1	1	2	3	4	4	2	4	5	4	4	4	4	4	4	3	4	4	4	4	4	4	4	2	4	3	4	4	3	5	4	3	4	3	4	4	2
62	2	1	1	1	1	2	3	1	2	2	1	2	1	1	2	4	4	4	3	3	5	5	5	5	4	4	4	4	4	4	4	5	4	4	5	3	4	3	4	4	5	4	4	2	5	4	4	4	3
63	2	2	1	1	1	2	2	1	2	2	2	2	2	2	1	4	2	4	2	2	5	5	3	4	4	5	5	5	5	5	5	4	4	5	3	2	5	2	5	5	5	5	3	2	5	4	3	5	2
64	2	1	1	1	1	2	4	1	2	2	2	2	2	2	2	5	5	5	4	4	5	5	5	5	3	2	5	4	3	4	5	5	4	4	4	4	4	3	4	3	4	4	4	3	4	5	5	5	4
65	2	1	2	2	1	2	3	2	2	2	2	2	2	1	2	4	3	2	2	3	3	4	3	4	4	3	4	5	3	2	3	4	4	2	4	4	2	2	2	3	2	4	3	4	4	4	3	2	2
66	2	1		2	1		4	1	1	1	2	2	2	2	2	4	5	3	4	4	4	5	4	4	5	4	5	4	4	4	2	4	5	4	3	4	4	3	4	4	4	4	4	4	3	4	5	3	4
67	1	1	2	2	1	2	2	1	2	2	2	2	2	1	2	3	4	4	2	4	5	5	5	4	3	3	3	4	3	4	3	4	4	4	4	2	4	2	4	3	4	5	3	2	4	4	4	4	2
68	1	1	2	2	1	2	2	1	2	2	2	2	1	1	2	3	4	4	2	4	4	5	4	4	4	4	4	4	4	4	3	4	4	4	4	2	4	1	4	4	4	4	4	3	4	4	4	4	2
69	2	1	2	1	1	2	5	1	2	2	2	2	2	1	1	5	5	5	5	5	5	5	4	5	4	4	5	5	3	4	4	5	5	5	5	5	5	2	4	4	4	5	5	5	5	5	5	5	5
70	2	2	1	1	1	1	1	1	2	2	2	2	1	2	2	4	4	4	1	4	2	5	3	2	4	5	5	4	2	3	3	4	3	5	5	5	4	2	4	2	4	5	5	2	4	4	4	4	1
71	2	2	1	1	1	2	3	1	2	2	2	2	2	2	1	4	4	2	3	3	4	5	4	4	2	3	5	5	4	3	3	2	4	3	5	5	4	4	2	3	4	5	3	5	1	2	3	2	2
72	1	1	1	1	1	2	2	2	2	2	2	2	1	1	2	2	4	2	2	4	4	4	4	4	3	4	4	2	3	4	4	4	4	4	4	2	4	2	2	3	3	4	4	4	2	3	4	2	2
73	2	2	1	1	1	2	3	2	2	2	2	1	1	2	2	4	4	5	3	4	5	5	5	5	4	4	5	4	4	4	4	4	5	4	5	4	5	2	4	4	4	5	4	4	4	5	5	4	3
74	1	1	1	1	1	2	2	1	2	2	1	2	1	2	2	3	4	4	1	2	4	4	2	4	4	4	4	4	4	4	4	2	2	4	4	1	4	2	3	4	3	4	3	2	2	4	4	4	1
75	1	1	2	3	1	2	1	1	2	1	1	2	1	2	2	1	2	1	3	3	2	3	3	1	3	3	4	2	2	2	3	2	3	2	4	1	3	2	2	3	3	4	4	4	3	2	2	4	1
76	1	2	1	2	1	2	1	2	2	2	2	2	2	2	1	1	1	1	1	3	1	3	3	2	1	1	5	3	4	4	2	5	3	3	5	1	2	1	3	3	3	5	4	2	2	3	3	5	5
77		1		2	1	2	1	1	2	2	2	2	1	1	2	3	2	3	1	4	5	5	5	4	3	4	4	4	3	3	4	3	4	2	5	1	4	3	3	5	3	3	3	3	3	4	2	4	1
78	2	1	2	2	1	2	4	1	2	1	1	2	2	2	1	5	4	3	4	4	5	5	1	3	3	4	5	2	4	2	2	5	5	4	4	3	3	3	3	3	3	3	3	3	3	4	4	5	4
79	1	1	2	2	1	1	2	1	2	2	2	1	1	1	2	4	4	3	2	4	4	4	3	3	4	4	3	3	2	3	3	3	4	4	4	2	3	2	3	4	3	3	4	3	3	3	4	3	2
80	2	1	2	4	1	2	3	1	2	1	2	2	2	2	2	2	2	3	2	3	4	4	3	4	4	3	3	2	4	2	4	4	3	3	4	2	3	2	2	4	2	4	3	4	3	2	4	3	2
81	2	1		1	1	2	2	1	2	1	1	2	1	2	2	2	4	3	2	4	4	5	4	3	3	2	2	3	3	4	3	4	4	4	4	2	3	1	3	4	3	5	4	4	3	2	4	3	2
82	2	2	1	1	1	2	3	1	2	2	1	2	1	2	2	3	4	4	3	4	5	5	5	5	4	3	5	4	4	4	4	5	5	4	5	2	5	4	4	4	4	5	5	5	5	4	4	4	3
83	2	1	2	2	1	2	2	2	2	2	2	2	1	2	2	5	5	5	2	5	5	5	5	3	2	5	5	5	3	4	4	5	5	4	4	2	4	3	4	4	5	4	4	2	4	5	5	5	2
84	2	2	1	2	1	2	1	1	2	2	2	1	1	1	2	1	1	2	1	3	4	4	3	4	4	3	4	3	2	3	4	3	4	3	4	2	2	4	3	3	2	4	4	2	3	1	1	4	1
85	1	1	1	1	1	1	2	1	1	2	2	2	1	1	2	4	3	4	3	4	4	4	4	4	4	4	4	4	3	4	4	4	3	4	4	2	4	2	4	4	4	4	4	4	4	4	4	4	3
86	2	2	1	1	1	2	2	1	2	2	1	1	1	2	2	2	2	2	2	3	4	3	3	4	5	1	4	2	4	4	2	4	4	4	4	1	2	1	2	4	3	4	4	5	1	2	3	3	2
87	2	1	1	1	1	2	2	1	2	2	2	2	2	2	2	2	2	4	2	4	4	4	4	4	3	3	4	3	3	3	4	4	4	4	4	4	4	2	3	3	3	4	4	3	4	2	2	5	2
88	1	1		4	1	2	1	1	2	2	2	2	2	1	2	4	4	4	1	4	5	5	5	4	3	4	4	4	3	3	3	3	3	5	4	1	4	1	4	4	4	4	4	2	4	2	4	4	2
89	2	1		1	1	2	3	1	1	2	1	2	2	1	2	4	5	3	3	4	5	5	4	5	5	4	5	2	3	5	3	5	4	5	5	2	5	3	4	3	4	5	5	5	5	4	4	3	4
90	2	1	2	4	1	2	2	1	2	2	2	2	1	1	2	4	5	4	2	3	5	5	5	5	3	2	5	4	4	4	4	4	4	4	5	2	5	4	4	4	5	5	4	3	4	4	4	4	1
91	2	1	1	1	1	1	5	1	1	2	2	2	2	2	1	5	5	4	4	4	5	5	5	5	4	4	5	5	4	4	3	5	5	5	4	5	5	4	5	4	5	5	5	5	5	5	5	3	5
92	1	1	2	4	1	2	4	1	1	2	2	2	1	1	2	4	4	5	4	3	4	5	3	4	4	4	5	4	4	5	4	4	4	4	4	4	5	1	4	3	3	5	5	5	4	4	4	4	4
93	2	1	2	1	1	2	5	1	1	1	1	2	2	2	2	4	5	4	4	3	4	4	3	3	3	2	4	3	4	2	4	4	4	4	4	4	4	2	4	4	3	4	4	4	4	4	4	3	4
94	2	1	2	1	1	2	3	1	1	2	2	2	2	1	2	5	4	4	3	4	5	4	4	4	4	3	4	3	4	3	3	4	4	4	4	4	4	3	4	3	4	3	4	4	4	4	4	3	3
95	2	1	2	2	1	2	2	1	2	2	2	1	1	1	2	2	4	3	2	3	4	4	4	4	3	3	5	4	4	4	3	4	4	4	3	2	4	2	4	4	4	5	5	5	3	3	4	4	2
96	2	1	2	2	1	2	3	1	2	2	1	2	2	2	2	4	4	3	3	3	4	5	3	3	3	4	4	3	3	3	4	4	5	4	4	2	2	1	3	3	4	4	4	3	4	4	4	4	3
97	2	1		1	1	1	3	1	2	2	2	2	1	2	2	5	3	3	3	2	4	5	3	4	3	4	4	3	4	4	3	4	4	4	4	3	5	3	4	4	4	5	5	4	5	4	4	3	3
98	1	1		1	1		3	1	2	2	2	2	2	1	2	4	4	3	3	4	5	5	5	5	4	2	5	4	3	5	4	5	4	5	5	2	3	2	4	3	4	5	4	5	5	4	4	3	3
99	2	1	2	1	1	1	3	1	1	2	2	2	2	2	2	4	4	4	3	3	3	4	3	4	3	3	4	3	3	3	3	4	3	4	4	3	4	3	3	3	3	4	3	3	3	4	4	4	3
100	2	1		1	1		2	1	2	2	2	2	2	2	2	4	4	4	2	4	4	4	4	4	4	4	5	4	2	4	4	4	4	4	4	2	4	4	4	4	4	5	4	2	4	4	4	4	2
101	2	1	2	2	1	1	3	1	1	2	2	2	2	2	2	4	4	3	3	2	5	4	4	2	4	2	5	2	3	4	3	3	5	4	4	4	4	3	2	4	2	5	5	4	2	5	5	5	3
102	1	1	2	1	1	2	4	1	2	1	1	2	2	1	2	4	4	5	5	4	4	4	4	4	3	4	4	3	3	4	3	4	5	4	4	5	5	4	3	4	4	4	4	5	4	4	3	4	5
103	2	1	2	1	1	2	4	1	2	2	2	2	2	1	2	4	5	3	4	2	4	4	4	5	5	4	5	2	3	4	4	5	5	4	5	5	5	3	4	2	4	4	5	5	5	5	4	4	5
104	2	1	2	1	1	2	3	1	2	2	2	2	2	2	2	5	4	4	3	4	5	5	5	2	5	5	5	2	5	4	4	4	5	5	5	1	3	2	3	4	3	5	5	3	4	5	4	5	3
105	1	1	2	1	1	2	4	1	1	1	1	2	2	2	1	2	5	5	4	5	4	5	5	5	4	3	5	5	4	5	4	5	4	5	4	2	3	4	4	3	5	5	5	4	5	5	5	5	4
106	2	2	1	1	1	1	3	3	1	1	1	1	1	2	2	5	5	4	4	4	5	5	5	4	4	4	5	5	4	4	4	5	5	4	5	5	4	3	5	4	4	5	5	5	5	5	5	5	4
107	2	1		2	1	2	2	1	2	2	1	2	1	2	2	4	2	2	2	3	5	5	4	3	4	3	5	2	4	3	2	3	4	2	3	1	4	3	2	4	4	5	4	4	2	3	3	3	2
108	2	2	1	1	1	1	2	1	1	2	2	2	1	2	2	4	4	4	2	3	5	5	5	5	3	4	5	3	3	4	3	5	4	4	5	2	5	3	4	4	4	5	4	4	4	4	4	5	2
110	1	1	2	2	1	2	3	1	2	2	2	1	2	1	2	4	4	2	3	4	4	3	4	1	4	4	3	2	4	3	4	4	4	4	4	2	4	2	3	4	4	3	4	3	4	4	4	2	4
111	1	1	1	2	1	2	3	1	2	1	1	2	2	1	2	4	4	4	3	2	4	4	4	4	4	3	4	4	4	4	2	3	2	4	4	3	2	2	4	4	4	4	4	4	4	4	4	4	3
112	2	2	1	2	1	1	3	1	1	1	1	2	1	1	2	2	4	4	3	4	5	5	4	3	5	4	5	4	4	2	3	3	4	5	5	3	4	3	5	4	4	5	5	3	4	2	4	5	3
113	2	1		2	1	2	2	1	2	1	2	1	2	2	2	3	2	4	1	2	4	5	4	4	4	2	4	2	2	3	2	4	4	2	4	2	2	2	2	3	4	4	4	3	2	4	4	4	1
114	2	1	2	1	1	2	3	1	2	2	2	2	2	1	2	3	4	4	3	4	4	4	4	4	4	4	4	4	3	4	3	4	5	4	4	3	4	3	4	4	4	4	4	3	3	4	4	4	3
115	2	2	1	1	1	1	1	1	1	2	1	1	1	2	2	2	1	2	1	1	3	4	3	4	2	1	2	2	4	2	4	4	1	2	4	1	2	1	2	4	4	5	2	2	3	2	1	2	1
116	1	1	2	1	1	2	3	1	2	2	1	2	1	2	2	4	5	3	3	2	4	4	3	4	5	4	5	4	3	4	4	4	5	4	3	4	4	2	4	3	4	5	4	4	4	4	5	5	3
117	2	1	2	2	1	2	2	1	2	2	2	2	1	1	2	4	4	4	3	4	4	4	4	4	4	4	4	4	3	4	4	3	4	4	4	4	3	4	2	4	2	4	4	4	3	4	4	4	3
118	1	1	1	2	1	2	2	1	2	2	1	2	2	1	2	4	3	2	3	4	5	5	5	2	3	2	4	2	5	4	4	3	4	4	4	1	2	1	2	4	2	5	4	5	2	3	4	2	3
119	1	1		2	1	2	3	1	2	2	1	2	1	2	2	4	3	4	3	2	4	5	3	3	3	4	4	3	4	2	2	4	5	3	4	3	2	2	4	4	3	4	4	3	4	4	4	3	4
120	1	2	1	1	1	2	4	2	2	1	1	2	2	1	2	4	4	3	2	3	5	4	4	4	4	4	4	4	4	2	3	5	5	4	4	4	4	2	3	4	4	4	4	4	4	4	4	3	2
121	1	2	1	1	1		4	1	2	2	2	2	2	1	2	3	4	4	3	3	4	4	4	4	4	4	4	4	4	4	3	4	4	4	4	3	4	3	4	3	3	4	4	4	4	4	4	4	3
122	2	2	1	1	1	2	2	2	2	2	2	2	1	2	2	4	4	4	3	4	3	5	4	5	5	5	5	5	4	2	3	3	5	4	4	4	5	4	4	4	4	5	4	3	5	4	5	4	3
123	1	1	2	4	1	1		2	2	1	2	2	2	2	1	5	4	4	5	4	5	5	5	4	2	2	5	2	4	3	3	3	3	3	3	3	3	3	3	3	3	3	3	3	3	5	5	2	5
124	2	1	2	1	1	2	2	2	2	2	2	2	2	2	1	4	4	4	3	4	4	5	4	3	5	5	5	3	4	3	2	4	4	4	4	3	4	1	3	4	3	5	3	4	3	4	4	4	3
125	1	1	2	2	1	1	3	1	1	1	1	2	1	2	2	4	4	4	3	3	4	5	4	3	4	4	4	3	4	4	3	3	3	3	3	3	3	3	3	3	3	3	3	3	3	4	5	5	4
126	1	1	2	1			3	1	1	1	1	2	2	1	2	5	4	4	3	5	4	4	4	4	3	3	4	4	3	2	3	4	5	5	4	2	2	2	4	4	2	4	4	4	4	4	4	5	4
127	2	1	1	4	1		3	1	2	2	1	2	1	1	2	2	3	4	3	1	3	4	3	4	3	2	4	4	4	4	3	4	4	4	4	3	4	2	3	4	4	5	4	5	3	4	4	4	3
128	1	1	2				1	1	2	1	2	2	1	1	2	2	4	4	1	5	4	5	5	3	4	3	2	4	4	4	4	3	5	4	4	1	2	1	5	3	3	5	4	3	4	3	4	5	1
129	2	1	2	1	1	2	3	1	2	2	2	2	2	2	2	5	4	4	4	4	4	4	5	4	5	4	5	5	4	4	4	4	5	5	4	5	4	3	4	4	4	4	4	4	5	5	4	4	4
130	2	1	2	3	1	2	2	2	2	2	2	2	2	2	1	4	4	4	3	4	5	4	4	4	3	3	4	3	3	3	3	3	3	3	2	4	4	2	4	3	3	3	3	3	3	4	4	4	4
131	2	1	2	3	1	2	3	1	1	2	2	2	1	2	1	3	2	2	3	4	5	3	3	4	3	3	4	2	3	4	3	3	4	2	4	3	4	3	3	4	3	4	4	4	2	4	4	3	4
132	1	1	2	1	1	2	3	1	2	2	1	2	1	2	2	5	5	4	3	2	5	5	4	2	4	1	5	4	3	3	3	5	5	5	5	2	2	2	4	4	3	5	5	1	4	4	4	5	3
133	2	1	2	1		2	3	1	2	2	2	2	2	2	2	4	4	4	3	4	4	5	5	4	4	3	4	4	4	4	4	4	4	4	4	4	5	3	4	4	4	5	4	3	4	4	5	4	3
134	2	1	2	2	1	2	3	1	2	2	2	2	2	2	2	4	4	4	3	2	4	4	5	4	3	3	4	4	3	5	3	5	5	5	5	3	5	3	3	4	5	5	5	3	5	4	4	4	3
135	1	1	2	1	1	2	3	1	2	1	1	2	2	2	2	4	4	4	3	4	5	5	5	4	3	4	4	1	4	4	3	4	5	4	4	3	5	3	5	4	5	4	4	3	5	5	5	4	3
136	2	2	1	1	1	2	3	1	2	2	2	2	1	2	2	3	4	3	3	2	4	5	3	3	3	3	4	4	4	3	4	5	4	4	4	3	4	2	4	4	4	5	3	3	4	4	5	5	3
137	2	2	1	1	1	2	3	1	1	2	2	2	2	1	2	5	4	4	3	5	5	5	5	5	4	4	5	4	3	4	4	5	5	3	4	3	4	2	5	3	4	4	4	3	5	4	4	5	3
138	1	1	1	2	1	2	1	1	2	1	1	2	2	1	2	2	4	4	1	4	4	5	4	4	4	2	4	3	3	4	4	4	4	2	4	1	2	2	4	4	3	2	4	4	2	4	4	4	1
139	1	1		2	1	2	3	1	1	2	2	2	2	1	2	4	5	2	3	3	5	5	5	4	5	1	5	4	3	4	3	5	5	4	5	2	5	1	4	4	3	5	5	5	5	4	5	2	3
140	2	2	1	1	1	1	4	1	1	2	2	2	1	1	2	2	4	4	4	4	4	5	5	5	2	2	4	3	2	4	4	4	4	4	5	4	4	2	4	4	4	5	5	5	4	3	4	4	4
142	1	2	1	1	1	2	3	1	2	2	2	1	2	1	2	4	3	4	3	4	4	5	4	4	4	4	4	3	4	4	3	4	5	4	4	4	3	3	4	4	3	3	5	3	3	5	4	4	3
143	2	1	2	2	1	2	4	1	2	2	2	2	1	1	2	5	4	3	4	2	4	4	4	3	4	2	5	2	4	4	3	4	4	3	4	5	3	1	4	4	3	5	5	5	3	4	4	4	4
144	1	1	2	4	1	2	3	1	1	1	1	2	1	1	2	2	3	2	3	2	3	4	3	5	2	4	5	4	4	4	2	4	5	5	4	2	3	4	3	4	3	5	4	4	3	2	4	2	3
145	2	1	1	3	1	2	3	1	2	2	2	2	1	1	2	2	5	2	3	3	4	5	4	4	4	2	4	2	2	3	3	4	4	3	4	2	2	2	4	4	2	5	4	4	2	4	5	5	3
146	2	2	1	1	1	2	2	2	2	2	1	1	2	2	2	4	4	3	2	4	4	4	4	4	2	3	4	3	4	2	4	4	4	4	4	3	4	2	3	3	4	4	4	4	4	4	4	4	3
147	1	2	1	1	1	2	4	1	2	1	1	2	1	2	1	5	5	4	4	4	5	5	5	4	3	3	5	2	2	3	3	4	5	3	3	1	5	2	3	3	3	5	5	4	3	5	5	4	4
148	1	2	1	1	1	2	2	2	2	1	1	1	1	2	2	3	4	3	1	2	5	5	3	4	4	4	2	3	3	3	3	4	4	2	4	4	5	1	3	3	3	4	4	3	2	4	4	4	2
150	1	1	2	1	1	2	2	1	2	2	2	2	1	2	2	4	5	4	3	4	5	5	5	5	4	5	5	4	4	4	4	5	4	5	4	4	5	2	4	4	5	5	4	4	4	4	5	3	3
151	2	1	2	3	1	2	4	1	1	2	2	2	2	1	2	4	4	4	4	2	4	5	5	3	4	4	5	3	4	4	4	4	5	4	4	4	4	1	3	5	4	5	5	4	4	5	5	5	3
152	1	2	1	1	1	2	4	1	2	2	2	2	2	1	1	5	5	5	4	4	5	5	5	5	4	1	5	4	3	3	4	4	5	5	4	3	4	2	4	4	4	5	4	4	4	5	5	5	3
153	2	1	2	2	1	2	3	1	1	2	2	1	1	1	2	2	4	4	3	2	3	5	4	4	4	3	4	2	4	5	4	4	4	4	4	4	3	2	3	4	3	4	4	4	2	2	4	4	2
154	2	1	1	2	1	2	3	1	2	1	1	1	1	2	2	2	4	4	3	4	4	5	5	2	4	3	1	4	4	3	2	4	5	5	3	3	3	3	3	3	3	3	3	3	4	4	4	4	3
155	1	1	1	1	1	1	4	1	1	1	1	2	1	2	2	5	5	4	3	1	5	5	4	4	5	5	1	3	4	2	4	1	1	2	1	5	5	3	5	5	5	5	5	5	3	5	5	5	4
156	1	1	1	2	1	2	4	1	2	2	2	2	1	1	1	5	4	4	4	5	5	5	5	5	5	2	5	5	4	4	2	5	5	5	5	5	4	2	4	5	5	5	5	4	4	2	4	4	4
157	2	1	2	2	1	2	3	1	2	2	2	2	2	1	2	5	4	5	3	4	4	5	4	5	4	4	5	4	3	4	3	4	5	3	4	4	5	2	4	4	4	4	4	3	4	5	5	4	2
158	1	1	1	2	1	2	3	1	2	2	2	2	2	1	2	4	5	3	4	3	5	4	3	4	4	4	4	2	3	3	4	4	4	4	2	3	4	2	3	3	4	4	5	4	3	4	5	4	3
159	1	1		1	2	2	1	2	2	1	1	2	1	1	2	4	2	4	2	4	4	4	4	2	4	4	4	4	4	4	4	3	4	4	4	1	2	1	3	4	4	5	4	5	4	2	2	5	1
160	2	1	2	4	1	2	1	1	2	2	2	2	2	1	2	1	1	1	1	3	2	3	3	4	3	4	4	3	3	4	4	2	4	1	4	2	2	4	1	4	2	4	3	3	3	2	2	3	3
161	2	1		3	1	2	2	1	2	2	1	1	1	2	2	2	3	3	3	3	4	4	3	2	3	3	4	3	3	2	3	4	4	4	3	2	3	3	3	3	3	3	3	3	3	4	4	2	3
162	2	1	2	2	1	2	3	1	2	2	2	2	2	2	2	4	3	4	3	4	4	5	4	3	3	2	4	3	4	3	3	3	5	4	4	4	3	2	3	3	3	3	3	3	3	4	4	4	3
163	1	1	2	1	1	2	1	2	2	2	1	2	2	2	2	4	1	1	1	4	5	4	5	4	1	1	4	4	1	1	2	1	1	3	2	5	1	1	4	1	4	2	1	1	4	2	1	1	1
164	2	1	2	1	1	2	2	1	2	2	2	1	1	2	2	4	2	2	1	2	4	5	5	3	1	4	5	4	2	4	4	4	5	2	5	4	5	3	4	2	4	5	4	4	2	3	4	5	2
165	2	1	2	1	1	2	3	1	2	1	1	2	2	1	2	4	5	3	3	3	5	4	4	5	4	2	5	4	3	2	2	5	4	5	4	4	5	2	4	4	4	5	4	5	4	5	5	5	4
166	2	1		2	1		2	2	1	2	1	2	2	1	2	3	4	3	3	4	3	5	4	3	4	4	4	3	3	4	4	4	4	3	4	3	4	2	3	4	3	4	3	3	3	3	3	2	3
167	2	1	2	2	1	2	3	1	2	2	2	2	2	1	2	5	5	4	3	4	5	5	5	3	4	5	5	5	4	3	3	4	4	5	4	1	5	3	4	4	5	4	4	4	5	5	5	5	3
168	1	2		1	1	1	4	1	1	2	2	2	2	2	1	4	4	5	5	3	5	5	3	5	3	4	5	4	4	4	3	5	5	4	5	5	5	2	3	4	4	5	5	4	4	4	4	2	4
169	2	1	1	1	1	1	2	1	2	2	2	1	1	2	2	4	4	5	2	1	5	4	3	5	3	2	5	2	2	2	5	5	4	3	3	4	4	2	3	4	4	5	5	5	3	4	4	5	2
170	1	2	1	2	1	2	1	2	2	2	2	2	1	2	2	4	5	4	1	4	5	5	5	4	5	5	5	4	4	5	4	5	5	5	5	2	5	2	5	4	5	5	4	2	4	4	4	5	1
171	1	2		2	1	1	4	1	2	2	2	2	2	2	2	5	5	5	4	4	5	5	5	3	4	5	4	2	4	1	4	5	4	5	5	5	4	5	5	5	5	4	4	4	4	5	5	5	5
172	2	1	2	2	1	2	4	1	1	1	1	1	1	1	2	5	5	5	4	4	5	5	5	4	4	2	5	5	4	4	4	4	4	4	4	5	5	3	4	4	4	5	5	3	5	5	5	5	4
173	2	2	1	1	1	2	2	2	2	2	2	2	2	2	1	3	4	3	2	4	4	4	4	3	3	4	4	4	3	3	4	4	3	4	4	3	4	2	3	3	3	4	4	4	3	3	4	4	2
174	2	1	2	2	1	2	2	1	2	2	2	2	2	2	2	5	5	5	3	4	5	5	5	5	5	4	5	4	4	5	3	5	3	5	4	4	5	2	5	4	5	5	5	5	4	5	5	5	3
175	1	2	1	1	1	2	1	1	2	2	2	2	2	2	1	4	2	4	2	3	5	5	5	5	4	4	5	4	3	3	4	3	4	5	4	4	5	2	5	4	4	4	4	4	4	4	4	5	2
176	2	1	1	3	1	2	2	1	2	2	2	2	2	2	2	3	4	3	3	4	3	4	3	3	3	2	4	3	4	2	4	4	5	4	4	4	3	2	4	4	3	4	4	4	2	3	4	2	3
177	1	1	2	1	1	2	3	1	2	2	2	2	1	1	2	4	4	4	3	4	4	4	4	4	4	4	4	3	4	4	4	4	4	4	4	3	4	2	3	3	3	4	4	3	4	4	4	4	3
178	2	1	2	2	1	2	3	1	2	1	1	2	2	2	2	4	4	2	4	3	5	4	4	2	4	3	4	2	4	4	3	2	5	2	4	2	3	2	2	3	2	3	4	4	1	4	4	3	4
179	1	1	1	1	1	1	3	1	1	1	1	1	1	1	2	2	2	4	3	5	4	5	5	5	4	4	5	4	3	3	5	3	5	5	5	3	5	1	5	1	4	3	4	5	3	4	5	3	3
180	2	1	1	2	1	2	4	1	1	2	2	2	1	1	2	3	4	4	4	4	4	5	4	4	4	4	5	5	3	4	3	3	5	1	4	2	5	1	3	4	3	5	5	5	5	2	5	5	4
181	2	1	2	1	1		3	1	1	1	1	2	2	2	2	5	5	4	3	4	5	5	5	5	4	4	5	5	4	5	4	5	5	5	4	5	5	3	5	4	4	5	4	4	5	5	5	5	3
182	2	1	1	3	1	1	4	1	1	1	1	2	2	1	2	5	4	4	5	4	5	3	5	4	3	2	5	4	3	2	5	5	5	5	5	5	3	2	3	4	4	5	5	5	5	5	5	4	5
183	1	1		1	1	2	4	1	2	1	1	2	2	1	2	4	3	2	4	4	4	5	5	5	4	3	5	3	4	2	5	4	5	4	5	5	2	5	5	3	4	5	5	5	4	4	3	2	4
184	2	1	2		1	2	2	1	1	1	1	1	1	1	2	1	2	3	2	1	2	5	4	4	3	2	4	2	2	2	4	5	4	2	4	2	2	2	2	3	2	5	4	5	2	2	2	3	1
185	2	1	1	3	1	2	1	1	1	2	1	1	1	2	2	3	2	2	1	3	3	4	3	4	3	2	4	3	4	2	2	4	4	2	4	1	2	2	3	4	2	5	4	4	2	4	2	4	1
186	2	1		2	1		2	1	1	1	1	2	2	2	2	4	4	2	1	4	5	3	5	1	4	3	5	4	4	4	4	4	4	4	4	2	4	2	4	4	4	5	4	5	5	4	4	2	3
187	2	2	1	1	1	2	3	1	2	2	2	2	1	1	2	4	4	3	3	4	4	4	3	4	4	3	4	3	3	3	4	3	4	4	4	3	4	4	3	3	4	5	4	3	4	3	4	3	3
188	2	1	1	1	1	2	3	1	2	1	1	2	2	1	2	4	3	3	3	2	4	4	4	3	4	4	4	3	4	3	3	4	4	3	4	3	3	2	3	4	3	4	4	4	3	4	4	2	2
189	1	1	1	1	1	2	1	1	2	2	2	2	2	2	2	1	1	2	1	2	2	3	4	4	1	2	4	2	3	3	2	3	5	3	4	1	1	1	2	3	1	5	3	2	1	1	1	2	1
190	1	1	2	2	1	2	2	1	2	1	1	1	1	2	2	2	2	4	2	3	2	4	4	4	4	3	4	3	4	3	2	2	4	2	4	4	2	2	3	4	2	5	4	3	3	3	2	2	2
191	2	1		3	1		2	2	1	2	2	2	2	2	2	3	4	4	4	3	3	3	3	4	4	3	5	4	4	4	3	3	4	4	4	4	4	3	4	4	4	4	4	3	4	3	4	2	4
192	1	1	2	1	1	2	3	1	2	2	2	2	2	2	2	4	4	4	3	3	5	5	4	4	4	4	4	2	3	4	3	4	4	4	4	2	4	3	2	4	3	4	4	4	4	4	4	4	3
193	1	1	2	1	1	2	2	1	1	2	2	2	2	2	1	3	4	2	2	4	5	5	5	4	4	4	5	4	4	4	2	4	4	5	4	4	5	5	4	4	4	5	4	4	4	3	4	4	3
194	1	1	2	4	1	2	3	1	2	2	2	2	2	2	2	4	4	4	3	2	4	5	3	3	4	4	4	3	4	4	3	3	4	4	5	4	3	2	4	3	3	4	4	3	3	4	4	4	3
195	1	1	2	1	1	2	2	1	2	2	1	2	1	2	2	4	3	4	2	5	5	4	4	5	3	4	5	4	3	4	4	3	4	3	4	4	4	2	4	3	4	5	5	5	3	4	4	5	2
196	2	1	2	2	1	2	1	1	2	2	2	2	1	2	1	4	5	4	2	2	5	5	4	4	4	2	4	4	2	2	3	4	4	4	4	2	4	2	4	4	4	5	5	4	4	4	4	4	1
197	1	1		2	1	1	4	1	1	1	2	2	2	2	2	5	5	4	4	5	5	5	5	5	4	5	5	4	3	5	2	5	5	5	5	4	5	2	5	5	5	5	5	4	5	5	5	2	4
198	2	1	2	3	1	2	4	1	1	2	1	2	2	2	2	5	4	3	4	3	5	5	4	4	4	4	4	2	4	4	4	4	2	4	4	4	5	2	4	2	4	5	5	3	3	3	2	2	3
199	1	1	2	2	1	2	2	1	2	2	2	2	1	2	2	4	2	4	1	3	5	5	5	2	4	4	3	4	3	4	4	3	4	4	4	1	4	1	3	4	4	5	3	1	3	4	3	4	1
200	1	2		1	1	2	2	1	2	2	2	2	2	2	1	3	4	4	2	3	5	4	4	4	4	3	4	3	3	3	3	4	4	4	4	2	4	3	3	4	4	4	4	3	3	3	4	4	2
201	2	1	2	2	1	2	2	1	2	2	2	2	2	2	2	4	5	4	3	4	5	5	5	5	5	4	5	4	4	4	4	5	5	5	4	3	4	3	4	4	5	5	5	4	4	4	5	3	2
202	2	1	2	4	1	2	1	1	2	2	2	1	1	1	2	2	4	3	1	3	3	4	4	4	3	3	5	3	2	2	3	2	4	2	4	1	2	3	2	3	2	4	3	4	1	2	4	4	2
203	2	1	2	4	1	2	1	1	2	2	2	2	2	2	2	2	4	4	2	3	4	5	3	4	3	4	4	4	4	4	2	4	4	4	4	4	4	2	4	4	4	4	4	2	4	2	4	4	2
204	1	1		2	1	2	1	1	2	2	2	1	2	2	1	2	2	4	1	2	2	4	3	4	4	2	4	2	4	3	3	3	4	2	4	1	2	4	2	2	2	4	4	3	4	1	3	5	1
205	2	1	2	1	1	2	2	1	2	2	1	2	2	2	2	2	2	4	2	4	5	5	4	5	3	3	5	4	4	1	4	4	5	4	5	1	5	2	2	3	4	5	4	3	4	2	3	4	1
206	2	2	2	2	1	2	2	2	1	2	2	2	2	2	2	5	5	5	3	3	5	5	5	3	5	5	5	5	5	4	2	3	4	5	3	3	4	3	4	5	4	5	3	4	4	3	5	3	3
207	1	2	1	2	1	2	4	1	2	2	2	1	2	1	2	5	4	3	5	3	3	5	5	3	4	4	4	3	4	3	2	5	5	3	3	2	4	5	3	4	4	5	5	5	3	5	4	5	5
208	2	2	1	1	1	2	5	1	2	1	1	2	2	1	2	5	5	5	5	5	5	5	5	5	2	4	5	5	4	4	4	5	5	5	5	5	5	3	4	4	4	5	5	5	5	5	5	5	5
209	2	2		1	1	1	2	2	1	2	2	2	1	2	2	3	4	4	3	5	5	5	5	3	3	4	5	4	3	3	4	3	4	4	1	3	5	3	3	4	4	4	4	3	4	4	5	4	2
210	2	1	2	4	1	2	1	1	2	2	2	2	2	2	2	4	4	2	1	4	4	4	4	1	2	3	5	3	4	4	4	5	5	4	4	4	5	2	4	4	3	5	5	4	5	4	4	4	2
211	2	2		1	1	2	1	1	1	2	2	2	1	2	2	5	2	4	1	1	4	5	4	3	5	4	3	4	4	2	4	4	2	2	1	1	4	2	4	2	4	3	1	1	2	2	4	5	1
212	1	2	1	1	1	2	5	1	2	2	2	2	2	1	2	5	5	4	5	5	4	5	4	4	3	2	5	3	4	3	2	4	5	5	5	5	4	1	4	4	5	5	5	5	4	5	5	5	5
213	1	1	1	2	1	2	3	1	2	1	1	2	2	1	2	1	3	2	3	4	4	5	4	3	4	2	3	2	4	4	4	2	5	4	5	2	2	1	3	4	3	2	2	4	4	2	3	4	2
214	1	1	2	1	1		5	1	1	1	1	1	2	1	2	5	4	2	5	4	4	4	3	4	3	4	4	4	4	2	4	3	4	4	4	4	4	3	4	4	4	4	5	5	4	4	4	4	5
215	2	2	1	1	1	2	2	2	2	2	2	2	1	2	2	2	4	4	2	4	2	4	4	3	3	4	4	3	4	3	2	3	4	4	4	1	4	5	3	4	3	4	3	2	5	2	4	4	2
216	2	1	2	2	1	2	1	1	1	2	2	2	2	1	2	3	4	2	1	4	4	5	4	4	4	4	4	4	3	4	4	4	3	4	4	3	4	4	4	4	4	4	4	4	3	3	4	2	2
217	2	1	1	1	1	2	2	1	2	2	2	2	2	2	2	4	4	4	2	4	4	4	5	4	3	4	5	2	2	4	2	4	5	3	5	5	5	2	4	4	3	4	4	5	4	4	4	4	2
218	1	1	1	4	1	2	2	1	2	2	1	2	2	1	2	4	4	4	2	5	5	4	5	4	3	3	5	4	5	4	3	5	4	5	2	5	4	2	5	2	4	5	5	4	4	4	4	4	2
219	1	2	1	1	1	2	1	1	2	2	1	2	1	2	2	2	3	3	2	4	3	4	4	4	4	3	5	3	4	3	3	4	4	3	4	1	4	2	3	4	4	5	5	5	3	2	2	4	1
220	1	2	1	1	1	2	1	1	2	2	2	2	1	1	2	2	4	2	1	3	5	4	5	4	3	3	4	2	3	4	4	3	4	4	4	1	5	1	3	3	4	5	4	1	2	1	5	4	1
221	1	2	1	1	1	2	3	1	2	2	2	1	1	2	2	3	3	3	3	3	5	5	5	4	4	4	2	4	4	4	3	4	4	4	4	2	4	1	3	4	3	4	4	4	4	3	4	5	4
222	1	1	2	1	1	2	2	1	2	2	2	1	1	2	2	2	2	2	3	4	4	4	2	2	4	4	4	3	4	4	3	4	4	4	4	3	4	2	4	4	4	4	4	4	4	3	3	4	3
223	2	1	1	3	1	1	1	1	2	2	2	2	2	1	2	3	4	2	1	3	4	4	3	3	3	2	4	2	4	3	3	3	2	3	4	2	2	2	3	4	3	4	4	3	2	4	4	3	2
224	2	1	2	2	1	2	1	2	2	2	2	2	1	1	2	2	2	4	2	4	4	5	4	2	4	4	4	4	4	2	4	2	2	3	4	1	5	2	3	3	3	4	2	2	5	2	3	4	2
225	1	1		1	2	2	3	2	2	2	2	2	2	2	1	4	3	3	3	4	4	5	4	4	3	4	4	4	4	4	4	4	4	4	4	2	4	2	4	3	4	5	4	3	4	5	3	4	3
226	1	1	2	2	2	1	3	1	1	2	2	1	1	1	2	4	4	2	3	3	4	3	4	4	1	4	4	2	3	4	2	5	5	4	4	2	4	1	2	3	2	4	4	4	3	4	4	3	3
227	2	1	2	2	2	2	2	2	2	1	1	1	2	2	2	4	4	4	2	4	4	5	5	4	5	5	3	4	4	4	4	4	4	4	4	5	5	2	4	4	4	3	4	4	4	4	5	4	2
228	2	1	2	1	2	1	1	2	2	2	2	2	2	2	1	4	4	4	2	3	5	5	3	4	5	4	5	4	3	4	4	4	5	4	5	2	5	2	4	4	4	5	4	3	5	4	5	4	3
229	2	1	2	1	2	2	1	2	2	1	1	2	1	1	2	2	4	4	3	2	5	5	4	5	4	5	5	4	4	1	4	4	5	4	5	2	4	2	5	5	5	5	5	5	4	2	5	5	2
230	1	1		2	1		2	1	2	2	2	2	2	2	1	4	4	5	2	3	4	5	5	3	4	2	4	3	4	4	3	4	4	4	4	2	4	2	4	4	3	2	4	3	3	4	4	5	2
231	2	1	2	1	2	2	2	1	2	1	1	2	2	2	2	4	4	4	2	3	4	4	4	3	4	4	4	2	3	4	3	3	4	4	4	4	3	2	3	3	4	4	4	3	3	4	4	4	3
232	2	1	2	2	1	2	1	1	2	2	2	2	2	2	1	4	4	5	1	2	5	5	5	1	4	4	5	4	3	5	3	3	5	4	5	1	5	1	3	3	4	5	5	1	4	5	4	5	1
233	1	1	2	4	2	2	3	1	1	1	1	1	1	2	2	4	5	4	3	5	5	5	5	5	3	3	5	3	3	3	3	3	5	4	4	3	3	3	3	3	3	5	3	3	3	3	4	4	3
234	1	2	2	1	2	2	1	2	2	2	2	2	2	1	2	4	4	2	2	2	4	4	4	4	3	4	5	3	3	3	3	4	4	5	4	3	5	3	3	3	4	5	4	3	4	3	4	2	2
235	2	1	2	1	2	2	2	2	2	2	2	2	2	2	1	5	5	4	2	3	5	5	4	4	3	4	5	3	4	3	3	5	5	5	1	5	5	2	3	4	3	4	5	5	4	4	5	5	3
236	1	1	2	1	2	2	2	2	2	2	2	2	2	2	1	3	3	2	2	3	3	4	3	3	4	3	3	2	4	4	3	3	4	3	3	4	4	2	3	3	3	3	3	2	4	3	3	2	2
237	2	1	2	1	2	1	5	2	1	2	2	2	2	1	2	5	5	5	3	4	5	5	5	5	4	5	5	4	4	4	4	5	5	5	5	5	5	2	3	4	4	5	4	4	5	5	5	4	5
238	2	1	2	4	2	2	3	2	2	1	1	2	2	2	2	4	4	4	3	4	4	5	3	2	3	3	5	2	4	3	3	3	5	4	4	4	4	2	4	3	3	4	4	4	4	3	3	4	3
239	1	1	2	1	2	2	2	2	2	2	2	2	2	2	1	5	5	5	3	4	5	5	5	3	3	4	5	5	4	3	4	4	5	4	4	1	5	3	4	4	4	5	4	3	4	4	5	5	3
240	2	1	2	1	2	2	3	1	1	2	1	2	1	1	2	4	5	2	3	4	4	5	5	3	3	4	5	2	3	2	4	4	4	4	5	3	3	2	2	4	4	5	4	4	4	2	2	4	2
241	2	2	2	1	1	2	2	1	2	2	2	2	1	2	2	2	4	4	3	4	5	5	4	4	5	5	5	4	4	4	4	4	4	5	5	3	4	3	4	3	4	5	4	4	4	2	4	5	3
242	2	2	1	1	1	2	4	1	1	1	1	1	1	1	2	5	5	5	4	4	5	5	5	5	4	4	4	4	4	4	4	5	4	5	5	5	5	3	5	4	5	4	4	3	5	5	5	5	5
243	2	1	2	2	1	1	3	1	1	2	2	2	1	2	2	4	4	4	3	4	5	5	5	4	3	2	5	4	3	4	4	3	5	3	4	2	5	3	4	3	4	5	4	4	4	5	4	3	3
244	2	1	2	1	1	2	3	1	2	2	2	2	1	2	2	5	4	5	3	4	4	5	4	4	4	2	4	2	4	5	4	4	5	4	4	4	4	3	3	4	4	5	4	4	4	4	4	3	3
245	2	1	2	4	1	2	3	1	1	1	1	2	2	1	2	4	3	2	2	3	5	5	3	4	5	4	5	3	4	5	4	4	4	3	4	3	4	1	4	4	4	5	4	3	5	4	4	4	3
246	2	1	2	1	1	2	2	1	2	1	1	2	1	2	2	4	4	4	3	3	4	5	4	4	4	4	4	3	4	3	4	4	2	4	4	4	4	1	3	3	3	4	5	5	2	4	4	4	3
247	2	1	2	2	1	2	4	1	2	1	1	2	1	1	2	4	2	2	4	4	4	4	4	4	5	3	5	3	4	2	3	4	5	4	4	4	2	2	3	4	3	5	4	4	4	4	2	4	4
248	2	1		2	1	2	2	1	1	2	2	1	1	2	2	3	4	4	2	4	4	5	4	4	4	4	4	4	5	3	4	4	5	4	4	4	4	4	4	4	4	1	4	3	4	4	4	4	1
249	2	1	2	1	1	2	3	1	1	1	1	1	1	1	2	2	2	2	3	2	3	5	2	5	5	3	5	2	3	4	2	3	2	2	4	4	2	2	2	4	2	5	3	4	3	2	2	2	3
250	1	1	2	2	1	2	3	1	2	1	1	2	2	2	2	4	4	4	3	3	4	5	4	3	3	3	4	3	4	4	3	4	4	4	4	4	2	3	4	4	4	4	3	3	4	4	4	4	3
251	1	1	2	2	1	2	2	1	2	2	2	2	2	2	2	2	3	2	1	3	3	4	3	2	3	4	4	3	4	4	3	5	4	4	4	1	4	1	3	4	3	4	4	1	4	2	2	2	2
252	1	1	1	1	1	2	2	1	1	2	2	1	2	1	2	2	3	4	2	3	4	4	4	4	3	2	4	3	3	3	4	4	4	4	4	2	2	2	4	4	4	4	4	3	3	4	4	2	2
253	2	1	2	4	1	2	2	1	2	2	2	2	2	2	1	4	4	3	2	5	4	5	4	4	5	5	5	2	3	4	2	4	4	4	4	5	3	3	5	4	4	5	5	5	5	5	5	3	3
254	1	1	2	2	1	2	2	1	2	2	1	2	2	1	2	4	4	5	3	4	3	4	4	2	3	4	4	5	4	3	3	5	4	5	4	1	4	1	4	4	4	3	4	5	4	4	4	4	3
255	2	1	2	2	1	2	2	1	1	2	2	2	1	1	2	4	3	4	2	3	4	5	4	2	3	4	4	5	3	4	4	5	1	5	2	1	4	2	4	4	4	4	4	4	4	4	5	5	2
256	2	1	2	1	1	1	2	1	1	2	2	2	1	1	2	4	3	5	3	4	5	5	5	4	3	4	5	4	3	4	4	5	5	4	5	4	5	2	3	3	4	4	4	4	4	4	5	5	3
257	1	1	2	1	2	2	3	1	1	2	2	1	1	1	2	3	4	4	3	3	4	5	3	4	3	4	5	4	4	3	4	3	5	4	4	2	4	2	4	4	4	5	5	4	4	4	4	5	3
258	1	1	2	2	1		3	1	1	1	1	1	2	2	1	3	3	5	3	4	4	4	3	4	3	2	5	3	4	4	2	4	5	3	4	5	4	2	3	4	2	5	5	3	3	4	4	5	3
259	2	1	1	2	1	2	5	1	1	2	2	2	1	1	2	5	5	2	5	5	5	5	5	4	4	4	5	4	4	4	3	4	5	5	5	5	5	5	5	5	5	5	5	5	5	5	5	4	5
260	1	1		2	1	2	3	1	2	2	2	2	2	2	2	3	4	2	3	4	2	4	4	4	4	4	5	1	3	3	2	4	4	5	4	5	3	3	3	3	3	3	3	3	3	4	5	3	3
[truncated: 31 more columns]
